# Supplementary material for: Visualising accelerometer-based 24/7 human movement behaviour data: an umbrella review and framework development from the LABDA project
Source: J Act Sedentary Sleep Behav. 2025 Nov 18;4:19. doi: 10.1186/s44167-025-00088-6 (PMC12625468; doi:10.1186/s44167-025-00088-6)
Supplement: Supplementary file 2 — Supplementary Material 2: Umbrella review data extraction table. It summarises the data extracted from the 93 reviews on title, first author, review publication year, journal, DOI, type of review, range of publication year of included papers, study design of included papers, number of papers included, number of papers which used accelerometers as an assessment tool, population characteristics (age and disease status), exposure(s), outcome(s), if visualisation tools were discussed or mentioned, and the accelerometer-derived output metrics used to describe 24/7 human movement behaviours [file 44167_2025_88_MOESM2_ESM.xlsx]

## Sheet: Annotation of unique metrics
DOI	Counts	Pain-free walking ability (PFWA)	Step count	MVPA	LPA	MPA	VPA	Total PA	Total SB	VVPA	VLPA	Non-locomotive PA	Aerobic PA	Relative LPA	Relative MVPA	Relative SB	Relative PA	Relative MPA	Relative VPA	Relative VVPA	Sitting	Standing	Lying	Walking	Running/jogging	Cycling	Upstairs/downstairs	Sit-to-stand transitions	Lie-to-stand transitions	Upright	Household activity	Stairs climbed	Active-to-sedentary transition	High-low activity transitions	Sleep efficiency	Sleep duration	Sleep onset latency	Time in bed	Sleep fragmentation	Wake after sleep onset (WASO)	Wake time	Wake time in bed	Light sleep	Deep sleep	REM sleep	Sleep onset	Sleep/wake rhythm	Rest/activity rhythm (r24)	Nighttime restfulness (I<O)
10.1089/tmj.2022.0280	0	1	1	1	1	1	1	0	0	0	0	0	0	0	0	0	0	0	0	0	0	0	0	0	0	0	0	0	0	0	0	0	0	0	0	0	0	0	0	0	0	0	0	0	0	0	0	0	0
10.1016/j.msard.2022.104462	1	0	1	1	1	0	0	0	1	0	0	0	0	1	1	0	0	0	0	0	1	1	1	1	1	1	1	0	0	0	0	0	0	0	0	0	0	0	0	0	0	0	0	0	0	0	0	0	0
10.3389/fphys.2019.00075	0	0	0	0	1	1	1	1	1	0	0	0	0	0	0	0	0	0	0	0	0	0	0	0	0	0	0	0	0	0	0	0	0	0	0	0	0	0	0	0	0	0	0	0	0	0	0	0	0
10.1016/j.cjca.2021.07.001	1	0	1	1	0	0	0	0	0	0	0	0	0	0	0	0	0	0	0	0	0	0	0	0	0	0	0	0	0	0	0	0	0	0	1	1	1	1	1	0	0	0	0	0	0	0	0	0	0
10.1080/03091902.2020.1797197	0	0	1	0	0	0	0	0	0	0	0	0	0	0	0	0	0	0	0	0	0	0	0	0	0	0	0	0	0	0	0	0	0	0	0	0	0	0	0	0	0	0	0	0	0	0	0	0	0
10.1177/026921552093296	0	0	1	0	1	1	0	1	0	0	0	0	0	0	0	0	0	0	0	0	1	0	1	0	0	0	0	1	1	0	0	0	0	0	0	0	0	0	0	0	0	0	0	0	0	0	0	0	0
10.3390/s23104881	1	0	1	1	1	1	1	1	0	1	0	0	0	0	0	0	0	0	0	0	1	1	1	1	0	0	0	1	1	0	0	0	0	0	1	1	1	0	1	1	1	0	0	0	0	0	0	0	1
10.2196/22006	1	0	1	0	0	0	0	1	1	0	0	0	0	0	0	0	0	0	0	0	0	0	0	0	0	0	0	0	0	0	0	1	0	0	1	1	0	1	1	1	1	1	0	0	0	0	0	1	1
10.1080/07853890.2024.2399963	0	0	0	0	0	0	0	0	0	0	0	0	0	0	0	0	0	0	0	0	1	1	1	1	0	0	0	0	0	1	0	0	0	0	0	0	0	0	0	0	0	0	0	0	0	0	0	0	0
10.1016/j.arrct.2022.100190	0	0	1	0	0	0	0	0	1	0	0	0	0	0	0	0	0	0	0	0	0	0	0	1	0	0	0	1	0	1	0	0	0	0	0	0	0	0	0	0	0	0	0	0	0	0	0	0	0
10.1038/s41746-024-01016-9	0	0	0	0	0	0	0	0	0	0	0	0	0	0	0	0	0	0	0	0	0	0	0	0	0	0	0	0	0	0	0	0	0	0	0	1	0	0	0	0	1	0	1	1	1	1	0	0	0
10.1249/MSS.0000000000002900	1	0	0	1	0	0	0	0	0	0	0	0	0	0	0	0	0	0	0	0	0	0	0	0	0	0	0	0	0	0	0	0	0	0	1	1	1	1	1	1	1	1	1	1	1	0	0	0	0
10.3390/s21248261	1	0	1	1	1	1	1	1	1	1	0	0	0	0	0	0	0	0	0	0	0	0	1	1	0	0	0	1	0	0	0	0	0	0	0	1	0	0	0	0	1	0	0	0	0	0	0	1	0
10.1016/j.cardfail.2024.01.016	1	0	1	1	1	1	1	1	0	0	0	0	0	0	0	0	0	0	0	0	0	0	0	0	0	0	0	0	0	0	0	0	0	0	0	1	0	0	0	0	1	0	0	0	0	0	0	0	0
10.1016/j.cct.2016.01.006	1	0	1	1	1	1	1	1	1	0	0	1	0	0	0	0	0	0	0	0	1	1	1	1	0	0	0	1	1	0	0	0	0	0	0	0	0	0	0	0	0	0	0	0	0	0	0	0	0
10.1016/j.ijmedinf.2022.104696	1	0	1	1	1	1	1	1	1	0	0	0	0	0	0	0	0	0	0	0	0	1	0	1	0	0	0	0	0	0	0	0	0	0	0	0	0	0	0	0	0	0	0	0	0	0	0	0	0
10.1016/j.ejvs.2020.11.044	0	1	1	0	0	0	0	0	0	0	0	0	0	0	0	0	0	0	0	0	0	0	0	0	0	0	0	0	0	0	0	0	0	0	0	0	0	0	0	0	0	0	0	0	0	0	0	0	0
10.1186/s12966-020-01020-8	0	0	1	1	0	0	0	0	0	0	0	0	0	0	0	0	0	0	0	0	0	0	0	0	0	0	0	0	0	0	0	0	0	0	0	0	0	0	0	0	0	0	0	0	0	0	0	0	0
10.1093/oncolo/oyad305	0	0	1	0	0	0	0	1	0	0	0	0	0	0	0	0	0	0	0	0	0	0	0	0	0	0	0	0	0	0	0	0	0	0	0	0	0	0	0	0	0	0	0	0	0	0	0	0	0
10.1111/1753-0407.70002	0	0	1	1	0	0	0	0	0	0	0	0	0	0	0	0	0	0	0	0	0	0	0	0	0	0	0	0	0	0	0	0	0	0	0	0	0	0	0	0	0	0	0	0	0	0	0	0	0
10.1016/j.exger.2018.08.002	1	0	1	0	0	0	0	0	0	0	0	0	0	0	0	0	0	0	0	0	0	0	0	1	0	0	0	0	0	0	0	0	0	0	0	0	0	0	0	0	0	0	0	0	0	0	0	0	0
10.1136/bjsports-2016-097330	0	0	1	1	0	0	0	0	0	0	0	0	0	0	0	0	0	0	0	0	0	0	0	0	0	0	0	0	0	0	0	0	0	0	0	0	0	0	0	0	0	0	0	0	0	0	0	0	0
10.3390/s22124551	1	0	1	1	1	1	1	1	1	0	0	0	0	0	0	0	0	0	0	0	0	0	0	1	0	0	0	0	0	0	0	0	0	0	0	0	0	0	0	0	0	0	0	0	0	0	0	0	0
10.1016/j.exger.2023.112317	0	0	0	1	1	0	0	1	0	0	0	0	0	0	0	0	0	0	0	0	0	0	0	0	0	0	0	0	0	0	0	0	0	0	0	0	0	0	0	0	0	0	0	0	0	0	0	0	0
10.3390/children7110224	0	0	0	1	0	0	0	0	0	0	0	0	0	0	0	0	0	0	0	0	0	0	0	0	0	0	0	0	0	0	0	0	0	0	0	0	0	0	0	0	0	0	0	0	0	0	0	0	0
10.1093/oncolo/oyae31	0	0	1	1	1	1	1	0	1	0	0	0	0	0	0	0	0	0	0	0	0	0	0	0	0	0	0	0	0	0	0	0	0	0	0	1	0	0	0	0	0	0	0	0	0	0	1	0	0
10.1371/journal.pone.0276890	1	0	1	0	0	0	0	1	1	0	0	0	0	0	0	0	0	0	0	0	0	0	0	0	0	0	0	0	0	0	0	0	0	0	0	0	0	0	0	0	0	0	0	0	0	0	0	0	0
10.1007/s40279-017-0724-0	1	0	0	1	1	1	1	0	1	0	0	0	0	0	0	0	0	0	0	0	0	0	0	0	0	0	0	0	0	0	0	0	0	0	0	0	0	0	0	0	0	0	0	0	0	0	0	0	0
10.2196/30791	1	0	1	1	1	1	1	1	1	0	0	0	0	0	0	0	0	0	0	0	0	0	0	1	1	0	0	0	0	0	0	0	0	0	0	0	0	0	0	0	0	0	0	0	0	0	0	0	0
10.1186/s12966-023-01473-7	1	0	1	1	1	0	0	1	1	0	0	0	0	0	0	0	0	0	0	0	0	0	0	1	0	0	0	0	0	0	0	0	0	0	0	1	0	0	0	0	0	0	0	0	0	0	0	0	0
10.2196/36377	1	0	1	1	1	0	0	1	1	0	0	0	0	0	0	0	0	0	0	0	1	0	1	1	1	1	0	1	0	0	0	0	0	0	0	1	0	0	0	0	0	0	0	0	0	0	0	0	0
10.1016/j.cct.2017.11.002	1	0	1	1	1	1	1	1	1	1	0	0	1	0	0	0	0	0	0	0	0	0	0	0	0	0	0	0	0	0	0	0	0	0	1	1	1	0	1	1	0	0	0	0	0	1	0	1	1
10.1016/j.puhe.2013.01.020	1	0	0	1	0	0	0	0	0	0	0	0	0	0	0	0	0	0	0	0	0	0	0	0	0	0	0	0	0	0	0	0	0	0	0	0	0	0	0	0	0	0	0	0	0	0	0	0	0
10.2196/37683	0	0	1	0	0	0	0	0	0	0	0	0	0	0	0	0	0	0	0	0	0	0	0	0	0	0	0	0	0	0	0	0	0	0	0	0	0	0	0	0	0	0	0	0	0	0	0	0	0
10.23736/S2784-8469.21.04125-0	0	0	0	0	0	0	0	1	0	0	0	1	0	0	0	0	0	0	0	0	0	0	0	1	0	0	0	0	0	0	0	0	0	0	0	1	0	0	0	0	0	0	0	0	0	0	0	0	0
10.1016/j.spinee.2023.02.020	1	0	1	1	1	1	1	0	0	0	0	0	0	0	0	0	0	0	0	0	0	0	0	1	0	0	0	0	0	0	0	1	0	0	0	0	0	0	0	0	0	0	0	0	0	0	0	0	0
10.3390/s23249661	0	0	0	1	1	1	1	0	1	0	0	0	0	0	0	0	0	0	0	0	1	1	1	1	1	1	1	0	0	0	0	0	0	0	0	1	0	0	0	0	1	0	0	0	0	0	0	0	0
10.1001/jamanetworkopen.2021.16382	0	0	1	1	0	0	0	0	0	0	0	0	0	0	0	0	0	0	0	0	0	0	0	0	0	0	0	0	0	0	0	0	0	0	0	0	0	0	0	0	0	0	0	0	0	0	0	0	0
10.2196/36337	0	0	1	0	0	0	0	0	0	0	0	0	0	0	0	0	0	0	0	0	0	0	0	0	0	0	0	0	0	0	0	0	0	0	0	0	0	0	0	0	0	0	0	0	0	0	0	0	0
10.2196/34384	0	0	1	1	0	0	0	0	1	0	0	0	0	0	0	0	0	0	0	0	0	0	0	0	0	0	0	0	0	0	0	1	0	0	0	0	0	0	0	0	0	0	0	0	0	0	0	0	0
10.1016/j.gaitpost.2021.08.007	0	0	0	0	0	0	0	0	0	0	0	0	0	0	0	0	0	0	0	0	1	1	1	1	1	1	1	0	0	0	1	0	0	0	0	0	0	0	0	0	0	0	0	0	0	0	0	0	0
10.3390/s20195625	0	0	0	0	0	0	0	0	1	0	0	0	0	0	0	0	0	0	0	0	1	1	1	1	1	1	1	1	1	0	0	0	0	0	0	0	0	0	0	0	0	0	0	0	0	0	0	0	0
10.1177/0890117118816278	0	0	1	1	1	0	0	1	0	0	0	0	0	0	0	0	0	0	0	0	1	0	0	0	0	0	0	0	0	0	0	0	0	0	0	0	0	0	0	0	0	0	0	0	0	0	0	0	0
10.1016/j.critrevonc.2023.103979	0	0	1	1	1	1	1	1	1	1	0	0	0	0	0	0	0	0	0	0	0	0	0	0	0	0	0	0	0	0	0	1	0	0	1	1	1	1	1	1	1	1	0	0	0	0	0	1	1
10.1016/j.ijmedinf.2023.105218	1	0	1	1	1	1	1	1	0	0	0	0	0	0	0	0	0	0	0	0	0	0	0	0	0	0	0	0	0	0	0	0	0	0	0	1	0	0	0	0	0	0	0	0	0	0	0	0	0
10.1186/s12966-022-01296-y	1	0	0	1	1	1	1	1	1	0	0	0	0	0	1	1	0	0	0	0	1	1	0	1	1	1	1	0	0	0	0	0	0	0	1	1	1	0	0	1	0	0	0	0	0	0	0	0	0
10.1088/1361-6579/ad45aa	1	0	1	1	1	1	0	1	1	0	0	0	0	0	0	0	0	0	0	0	1	1	1	1	1	0	0	1	0	1	0	0	0	0	0	0	0	0	0	0	0	0	0	0	0	0	0	0	0
10.1016/j.pmedr.2020.101147	0	0	0	1	0	0	0	0	0	0	0	0	0	0	0	0	0	0	0	0	0	0	0	0	0	0	0	0	0	0	0	0	0	0	0	0	0	0	0	0	0	0	0	0	0	0	0	0	0
10.2196/59497	1	0	0	1	1	1	1	0	0	0	0	0	0	0	0	0	0	0	0	0	1	1	1	1	1	0	1	0	0	0	0	0	1	0	0	1	0	0	0	0	1	0	0	0	0	0	1	0	0
10.3390/healthcare9060709	1	0	0	1	1	1	1	0	1	1	0	0	0	0	0	0	0	0	0	0	0	0	0	0	0	0	0	0	0	0	0	0	0	0	0	0	0	0	0	0	0	0	0	0	0	0	0	0	0
10.1093/epirev/mxab004	1	0	0	1	1	1	1	0	1	0	0	0	0	0	0	0	0	0	0	0	0	0	0	0	0	0	0	0	0	0	0	0	0	0	0	0	0	0	0	0	0	0	0	0	0	0	0	0	0
10.1177/0890117119895204	1	0	1	1	1	1	1	0	1	0	0	0	0	0	0	0	0	0	0	0	0	0	0	0	0	0	0	0	0	0	0	0	0	0	0	0	0	0	0	0	0	0	0	0	0	0	0	0	0
10.1371/journal.pone.0263562	0	0	1	1	0	0	0	0	0	0	0	0	0	0	0	0	0	0	0	0	0	0	0	1	0	0	0	0	0	0	0	0	0	0	0	0	0	0	0	0	0	0	0	0	0	0	0	0	0
10.2196/44352	1	0	1	1	1	1	1	1	0	0	1	0	0	0	0	0	1	0	0	0	0	0	0	1	0	0	0	0	0	0	0	0	0	0	0	0	0	0	0	0	0	0	0	0	0	0	0	0	0
10.1016/j.ypmed.2016.12.052	1	0	0	0	0	0	0	0	1	0	0	0	0	0	0	1	0	0	0	0	1	0	1	0	0	0	0	0	0	0	0	0	0	0	0	0	0	0	0	0	0	0	0	0	0	0	0	0	0
10.1136/bmj.e5888	1	0	0	1	0	0	0	0	0	0	0	0	0	0	1	0	0	0	0	0	0	0	0	0	0	0	0	0	0	0	0	0	0	0	0	0	0	0	0	0	0	0	0	0	0	0	0	0	0
10.1007/s40279-017-0716-0	1	0	1	0	1	1	1	0	1	1	0	0	0	0	0	0	0	0	0	0	0	0	0	0	0	0	0	0	0	0	0	0	0	0	0	1	0	0	0	0	1	0	0	0	0	1	0	0	0
10.21037/mhealth-21-17	0	0	1	0	0	0	0	0	0	0	0	0	0	0	0	0	0	0	0	0	0	0	0	1	0	0	0	0	0	0	0	0	0	0	0	0	0	0	0	0	0	0	0	0	0	0	0	0	0
10.2196/34433	1	0	0	1	1	1	1	0	1	1	0	1	0	0	0	0	0	0	0	0	0	0	0	0	0	0	0	0	0	0	0	0	0	0	0	0	0	0	0	0	0	0	0	0	0	0	0	0	0
10.3233/JPD-191781	0	0	1	0	1	1	1	1	1	0	0	0	0	0	0	0	0	0	0	0	0	0	0	0	0	0	0	0	0	0	0	0	0	0	0	0	0	0	0	0	0	0	0	0	0	0	0	0	0
10.3233/BMR-200348	1	0	1	0	0	0	0	1	0	0	0	0	0	0	0	0	0	0	0	0	1	0	0	1	0	0	0	1	0	0	0	0	0	0	0	0	0	0	0	0	0	0	0	0	0	0	0	0	0
10.1093/rheumatology/keac476	0	0	1	1	0	0	0	0	0	0	0	0	0	0	0	0	0	0	0	0	0	0	0	0	0	0	0	0	0	0	0	0	0	0	0	0	0	0	0	0	0	0	0	0	0	0	0	0	0
10.1249/MSS.0000000000001644	1	0	1	1	1	0	0	1	1	0	0	0	0	0	0	0	0	0	0	0	1	1	1	0	0	0	0	0	0	0	0	0	0	0	0	0	0	0	0	0	0	0	0	0	0	0	0	0	0
10.1088/1361-6579/ac89ca	0	0	0	1	1	1	1	0	0	0	0	0	0	0	0	0	0	0	0	0	0	0	0	0	0	0	0	0	0	0	0	0	0	0	0	0	0	0	0	0	0	0	0	0	0	0	0	0	0
10.3389/fresc.2022.98965	1	0	1	1	1	0	0	1	1	0	0	0	0	0	0	0	0	0	0	0	0	0	0	0	0	0	0	0	0	0	0	0	0	0	0	0	0	0	0	0	0	0	0	0	0	0	0	0	0
10.1016/j.cct.2024.107563	0	0	1	1	1	0	0	1	1	0	0	0	1	0	0	0	0	0	0	0	0	0	0	0	0	0	0	0	0	0	0	0	0	0	0	1	0	0	0	0	0	0	0	0	0	0	0	0	0
10.1186/1479-5868-9-49	1	0	0	1	1	1	1	0	1	0	0	0	0	0	0	0	0	0	0	0	0	0	0	0	0	0	0	0	0	0	0	0	0	0	0	0	0	0	0	0	0	0	0	0	0	0	0	0	0
10.1093/rheumatology/keae004	1	0	1	1	1	1	1	0	1	0	0	0	0	0	0	0	0	0	0	0	0	0	0	0	0	0	0	0	0	0	0	0	0	0	0	0	0	0	0	0	0	0	0	0	0	0	0	0	0
10.2196/11967	0	0	1	1	0	0	0	0	1	0	0	0	0	0	0	0	0	0	0	0	0	0	0	0	0	0	0	0	0	0	0	0	0	0	0	0	0	0	0	0	0	0	0	0	0	0	0	0	0
10.3390/ijerph18020578	1	0	0	1	1	1	1	0	1	1	0	0	0	1	1	1	0	1	1	1	0	0	0	0	0	0	0	0	0	0	0	0	0	0	0	0	0	0	0	0	0	0	0	0	0	0	0	0	0
10.1038/ejcn.2017.		0	1	1	0	0	0	0	0	0	0	0	0	0	0	0	0	0	0	0	0	0	0	0	0	0	0	0	0	0	0	0	0	0	0	0	0	0	0	0	0	0	0	0	0	0	0	0	0
10.1016/j.smrv.2019.101227	1	0	0	0	0	0	0	0	0	0	0	0	0	0	0	0	0	0	0	0	0	0	0	0	0	0	0	0	0	0	0	0	0	0	0	0	0	0	0	0	0	0	0	0	0	1	1	0	0
10.3390/ijerph182413236	0	0	0	0	0	0	0	0	0	0	0	0	0	0	0	0	0	0	0	0	0	0	0	0	0	0	0	0	0	0	0	0	0	0	1	1	1	0	0	1	1	0	0	0	0	0	0	0	0
10.1016/j.jshs.2021.07.008	0	0	1	1	1	1	1	1	0	0	0	0	0	0	0	0	0	0	0	0	0	0	0	0	0	0	0	0	0	0	0	0	0	0	0	0	0	0	0	0	0	0	0	0	0	0	0	0	0
10.1136/bmjopen-2019-033832	1	0	1	1	1	1	1	1	1	0	0	0	0	0	0	0	0	0	0	0	0	0	0	0	0	0	0	0	0	0	0	0	0	0	0	0	0	0	0	0	0	0	0	0	0	0	0	0	0
10.2196/34734	1	0	1	1	1	1	1	1	1	0	0	0	0	0	0	0	0	0	0	0	1	1	0	1	0	0	0	0	0	0	0	0	0	0	0	0	0	0	0	0	0	0	0	0	0	0	0	0	0
10.3390/ijerph20043402	1	0	1	1	1	1	1	1	1	0	0	0	0	0	1	1	0	0	0	0	0	0	0	0	0	0	0	0	0	0	0	0	0	0	0	0	0	0	0	0	0	0	0	0	0	0	0	0	0
10.3390/ijerph192215231	0	0	1	0	1	1	1	1	0	0	0	0	0	0	0	0	0	0	0	0	0	0	0	0	0	0	0	0	0	0	0	0	0	0	0	0	0	0	0	0	0	0	0	0	0	0	0	0	0
10.1111/apa.14726	0	0	0	1	0	0	1	1	0	0	0	0	0	0	0	0	0	0	0	0	0	0	0	0	0	0	0	0	0	0	0	0	0	0	0	0	0	0	0	0	0	0	0	0	0	0	0	0	0
10.1373/clinchem.2017.272369	0	0	1	0	0	0	0	1	1	0	0	0	0	0	0	0	0	0	0	0	0	0	0	0	0	0	0	0	0	0	0	0	0	0	0	0	0	0	0	0	0	0	0	0	0	0	0	0	0
10.1007/s40520-022-02096-x	1	0	1	1	1	0	0	1	0	0	0	0	0	0	0	0	0	0	0	0	1	0	1	1	0	0	0	1	1	0	0	0	0	1	0	0	0	0	0	0	0	0	0	0	0	0	0	0	0
10.1093/ehjqcco/qcy038	1	0	1	1	1			1	1	0	0	0	0	0	0	0	0	0	0	0	0	0	0	0	0	0	0	0	0	0	0	0	0	0	0	0	0	0	0	0	0	0	0	0	0	0	0	0	0
10.2196/12649	0	0	1	0	0	0	0	0	1	0	0	0	0	1	1	1	0	1	1	1	1	1	1	1	1	1	1	0	0	0	0	0	0	0	0	0	0	0	0	0	1	0	0	0	0	1	1	0	0
10.5888/pcd9.110332	1	0	1	1	1	0	0	1	1	0	0	0	0	0	0	0	0	0	0	0	0	0	0	0	0	0	0	1	1	0	0	0	1	1	0	0	0	0	0	0	0	0	0	0	0	0	0	0	0
10.1186/s12984-021-00909-0	1	0	1	1	1	0	0	1	0	0	0	0	0	0	0	0	0	0	0	0	0	0	0	1	0	0	0	1	0	0	0	0	0	0	0	0	0	0	0	0	0	0	0	0	0	0	0	0	0
10.1002/pmrj.12725	1	0	1	1	0	0	0	0	0	0	0	0	0	0	0	0	0	0	0	0	1	1	0	1	0	0	0	0	0	0	0	0	0	0	0	0	0	0	0	0	0	0	0	0	0	0	0	0	0
10.1002/ehf2.12781	1	0	1	1	1	1	1	1	0	0	0	0	0	1	0	0	1	0	0	0	1	1	0	1	0	1	0	0	0	0	0	0	0	0	0	0	0	0	0	0	0	0	0	0	0	0	0	1	0
10.3390/s23239449	0	0	1	1	1	1	1		0	0	0	0	0	0	0	0	0	0	0	0	1	1	1	1	0	0	0	0	0	0	0	0	0	0	1	1	0	1	0	0	1	0	0	0	0	0	0	0	0
10.1093/bjsopen/zrac031	0	0	1	0	0	0	0	0	0	0	0	0	0	0	0	0	0	0	0	0	0	0	0	0	0	0	0	0	0	0	0	0	0	0	0	0	0	0	0	0	0	0	0	0	0	0	0	0	0
10.2196/44428	1	0	1	0	0	0	0	0	0	0	0	0	0	0	0	0	0	0	0	0	0	0	0	0	0	0	0	0	0	0	0	0	0	0	0	0	0	0	0	0	0	0	0	0	0	0	0	0	0
10.1016/j.ijnurstu.2021.104163	0	0	1	1	0	0	0	0	0	0	0	0	0	0	0	0	0	0	0	0	0	0	0	0	0	0	0	0	0	0	0	0	0	0	0	0	0	0	0	0	0	0	0	0	0	0	0	0	0
10.1123/jmpb.2022-0051	0	0	1	1	0	0	0	0	0	0	0	0	0	0	0	0	0	0	0	0	0	0	0	0	0	0	0	0	0	0	0	0	0	0	0	0	0	0	0	0	0	0	0	0	0	0	0	0	0
10.1016/j.puhe.2020.07.001	0	0	1	1	0	0	0	0	1	0	0	0	0	0	0	0	0	0	0	0	0	0	0	0	0	0	0	0	0	0	0	0	0	0	0	0	0	0	0	0	0	0	0	0	0	0	0	0	0
Total	48	2	67	65	50	38	37	40	43	8	1	3	2	4	6	5	2	2	2	2	22	17	17	31	10	8	7	12	6	3	1	4	2	2	9	21	7	5	6	7	13	3	2	2	2	5	4	5	4
	Per 30 seconds, per min, per day (24h), per hour, per daytime, per night time, total counts, average counts per day, per hour, per wear time	Time/distance	Total, per day, per minute (cadence), average over wear time	Total time; seconds or minutes per hour; minutes or hours per day or per week; average per day or wear time	Total time; seconds or minutes per hour; minutes or hours per day or per week; average per day or wear time	Total time; seconds or minutes per hour; minutes or hours per day or per week; average per day or wear time	Total time; seconds or minutes per hour; minutes or hours per day or per week; average per day or wear time	Total time; seconds or minutes per hour; minutes or hours per day or per week; average per day or wear time; total counts. It can be divided by the portion of the day.	Total time; seconds or minutes per hour; minutes or hours per day or per week; average per day or wear time. It can be divided by the portion of the day.	Total time; seconds or minutes per hour; minutes or hours per day or per week; average per day or wear time	Total time; seconds or minutes per hour; minutes or hours per day or per week; average per day or wear time	Total time; seconds or minutes per hour; minutes or hours per day or per week; average per day or wear time	Total time; seconds or minutes per hour; minutes or hours per day or per week; average per day or wear time	Percentage over wear time, over day, over total PA	Percentage over wear time, over day, over total PA	Percentage over wear time, over day, over total PA	Percentage over wear time, over day, over total PA	Percentage over wear time, over day, over total PA	Percentage over wear time, over day, over total PA	Percentage over wear time, over day, over total PA	Total time; seconds or minutes per hour; minutes or hours per day or per week; average per day or wear time	Total time; seconds or minutes per hour; minutes or hours per day or per week; average per day or wear time	Total time; seconds or minutes per hour; minutes or hours per day or per week; average per day or wear time	Total time; seconds or minutes per hour; minutes or hours per day or per week; average per day or wear time	Total time; seconds or minutes per hour; minutes or hours per day or per week; average per day or wear time	Total time; seconds or minutes per hour; minutes or hours per day or per week; average per day or wear time	Total time; seconds or minutes per hour; minutes or hours per day or per week; average per day or wear time	Number of events	Number of events	Total time; seconds or minutes per hour; minutes or hours per day or per week; average per day or wear time	Total time; seconds or minutes per hour; minutes or hours per day or per week; average per day or wear time	Number of events	Number of events	Number of events	Percentage of time spent asleep while in bed	Time in hours or minutes per night, per daytime (nap duration), per day	Time in minutes it takes from going to bed to sleep	Hours or minutes	Number of interruptions or wake bouts during sleep. Usually represented by a calculated index.	Time in minutes	Specific time point	Hours/minutes per night, daytime	Hours/minutes per night, daytime	Hours/minutes per night, daytime	Hours/minutes per night, daytime	Specific time point	Daily pattern of sleep and activity	Daily pattern of rest and activity	Inactivity during usual rest time (I)” is less than “activity during usual active time (O)
	References:
	(1) Mobbs, R., Perring, J., Raj, S., Maharaj, M., Yoong, N., Sy, L., Fonseka, R., Natarajan, P., & Choy, W. (2021). Gait metrics analysis utilizing single-point inertial measurement units: a systematic review. MHealth, 8. doi:10.21037/mhealth-21-17
[truncated: 86 more columns]

## Sheet: Thematic grouping of metrics
Unique metrics	Times they appear in the reviews	Brief explanation of measurement		Relative measures	Frequency	Absolute time	Point in time	Summary/Pattern/Derived Measures
Step count	67	Total, per day, per minute (cadence), average over wear time		Sleep efficiency (9)	Sit-to-stand transitions (12)	MVPA (65)	Wake time (13)	Step count (67)
MVPA	65	Total time; seconds or minutes per hour; minutes or hours per day or per week; average per day or wear time		Relative MVPA (6)	Bouts of PA (11)	LPA (50)	Sleep onset (5)	Counts (48)
LPA	50	Total time; seconds or minutes per hour; minutes or hours per day or per week; average per day or wear time		Relative SB (5)	Step/walking bouts (9)	Total SB (43)	Bedtime (3)	Estimated energy expenditure (30)
Counts	48	Per 30 seconds, per min, per day (24h), per hour, per daytime, per night time, total counts, average counts per day, per hour, per wear time		Rest/activity rhythm (r24) (5)	Bouts of MVPA (7)	Total PA (40)	Step time (1)	METs (33)
Total SB	43	Total time; seconds or minutes per hour; minutes or hours per day or per week; average per day or wear time. It can be divided by the portion of the day.		Relative LPA (4)	Lie-to-stand transitions (6)	MPA (38)	Foot fall (1)	Walking distance (17)
Total PA	40	Total time; seconds or minutes per hour; minutes or hours per day or per week; average per day or wear time; total counts. It can be divided by the portion of the day.		Sleep/wake rhythm (4)	Sleep fragmentation (6)	VPA (37)		Walking speed (17)
MPA	38	Total time; seconds or minutes per hour; minutes or hours per day or per week; average per day or wear time		Nighttime restfulness (I<O) (4)	Bouts of VPA (5)	Walking (31)		Peak performance (7)
VPA	37	Total time; seconds or minutes per hour; minutes or hours per day or per week; average per day or wear time		Restlessness Index (3)	Meet PA guidelines (5)	Sitting (22)		Stairs climbed (4)
Walking	31	Total time; seconds or minutes per hour; minutes or hours per day or per week; average per day or wear time		Relative PA (2)	Bouts of SB (4)	Step duration (21)		Stride length (3)
Estimated energy expenditure	30	Total, per hour, per activity type and/or intensity, expressed in calories or kilocalories		Relative MPA (2)	Bouts of LPA (3)	Standing (17)		Estimated oxygen consumption (2)
METs	23	Metabolic Equivalent of Task) - ratio of energy expenditure relative to resting, total, per day, per period, per activity intensity		Relative VPA (2)	Bouts of MPA (3)	Lying (17)		Estimated loading rate (BWf/s) (2)
Sitting	22	Total time; seconds or minutes per hour; minutes or hours per day or per week; average per day or wear time		Relative VVPA (2)	Sit-to-lie transitions (3)	Running/jogging (10)		Step length (2)
Sleep duration	21	Time in hours or minutes per night, per daytime (nap duration), per day		Relative sitting (2)	Active-to-sedentary transition (2)	VVPA (8)		Activity amplitude (1)
Standing	17	Total time; seconds or minutes per hour; minutes or hours per day or per week; average per day or wear time		Relative lying (2)	High-low activity transitions (2)	Cycling (8)		Social jet lag (1)
Lying	17	Total time; seconds or minutes per hour; minutes or hours per day or per week; average per day or wear time		PA level (total EE/resting EE) (1)	Sleep bouts (2)	Upstairs/downstairs (7)		Counts in the most active interval (1)
Walking distance	17	Meters, kilometres, miles		Swing percentage (1)	Arm flexion/extension (2)	Sleep onset latency (7)		Maximum walking speed (1)
Walking speed	17	m/s, average per hour, per day, per wear time, per walking bout.		A/T ratio (1)	Sitting bouts (2)	WASO (7)		Step regularity (1)
Wake time	13	Point in time		Relative walking (1)	Stand-to-walk transitions (1)	Time in bed (5)		Stride regularity (1)
Sit-to-stand transitions	12	Number of events		Relative standing (1)		Brisk walking (5)		Vertical displacement (1)
Bouts of PA	11	Number and/or duration of events / Number of events of a specific duration				Mean bout length (4)		Gait (walking) variability (1)
Running/jogging	10	Total time; seconds or minutes per hour; minutes or hours per day or per week; average per day or wear time				Driving/riding a vehicle (4)		Stride count (1)
Sleep efficiency	9	Percentage of time spent asleep while in bed				Turning (4)		Intensity of ambulation activity bouts (1)
Step/walking bouts	9	Number and/or duration of events / Number of events of a specific duration				Non-locomotive PA (3)		Number of days/week with at least 10 min/day of MVPA (1)
VVPA	8	Total time; seconds or minutes per hour; minutes or hours per day or per week; average per day or wear time				Upright (3)
Cycling	8	Total time; seconds or minutes per hour; minutes or hours per day or per week; average per day or wear time				Wake time in bed (3)
Upstairs/downstairs	7	Total time; seconds or minutes per hour; minutes or hours per day or per week; average per day or wear time				Leaning/reaching (3)
Sleep onset latency	7	Time in minutes it takes from going to bed to sleep				Jumping (3)
Wake after sleep onset (WASO)	7	Time in minutes				Daytime max activity (3)
Bouts of MVPA	7	Number and/or duration of events / Number of events of a specific duration				PFWA (2)
Peak performance	7	Maximum steps per 1-minute epoch, 30 minutes, or any other defined epoch				Aerobic PA (2)
Relative MVPA	6	Percentage over wear time, over day, over total PA				Light sleep (2)
Lie-to-stand transitions	6	Number of events				Deep sleep (2)
Sleep fragmentation	6	Number of interruptions or wake bouts during sleep. Usually represented by a calculated index.				REM sleep (2)
Relative SB	5	Percentage over wear time, over day, over total PA				Max bout length (2)
Time in bed	5	Hours or minutes				Stride duration (2)
Sleep onset	5	Specific time point				Arm flexion/extension (2)
Rest/activity rhythm (r24)	5	Daily pattern of rest and activity				Sitting bouts (2)
Bouts of VPA	5	Number and/or duration of events / Number of events of a specific duration				Crawling (2)
Meet PA guidelines	5	Yes or no.				Being carried (2)
Brisk walking	5	Total time; seconds or minutes per hour; minutes or hours per day or per week; average per day or wear time				Double support duration (2)
Relative LPA	4	Percentage over wear time, over day, over total PA				Stance time (2)
Stairs climbed	4	Number of events				Up intervals /wakefulness (2)
Sleep/wake rhythm	4	Daily pattern of sleep and activity				Mean PA during UP interval (2)
Nighttime restfulness (I<O)	4	Inactivity during usual rest time (I)” is less than “activity during usual active time (O)				Stride time (2)
Bouts of SB	4	Number and/or duration of events / Number of events of a specific duration				VLPA (1)
Mean bout length	4	For each type of activity/intensity. Usually expressed with a variability measure.				Household activity (1)
Driving/riding a vehicle	4	Total time; seconds or minutes per hour; minutes or hours per day or per week; average per day or wear time				Longest sleep episode at night (1)
Turning	4	Number of events				Longest wake episode at night (1)
Non-locomotive PA	3	Total time; seconds or minutes per hour; minutes or hours per day or per week; average per day or wear time				Falling (1)
Upright	3	Total time; seconds or minutes per hour; minutes or hours per day or per week; average per day or wear time				Wiggling (1)
Wake time in bed	3	Hours/minutes per night, daytime				Rolling (1)
Restlessness Index	3	Body movement during sleep				Walking on tiptoe (1)
Bedtime	3	Specific time point				Clapping hands (1)
Bouts of LPA	3	Number and/or duration of events / Number of events of a specific duration				Dancing (1)
Bouts of MPA	3	Number and/or duration of events / Number of events of a specific duration				Rowing (1)
Leaning/reaching	3	Number of events				Strength/weights (1)
Sit-to-lie transitions	3	Number of events				Garden (1)
Jumping	3	Total time; seconds or minutes per hour; minutes or hours per day or per week; average per day or wear time				Throwing (1)
Daytime max activity	3	Total time; seconds or minutes per hour; minutes or hours per day or per week; average per day or wear time				Riding a toy (1)
Stride length	3	Distance, usually in centimetres, for two steps to happen - both feet leaving and touching the ground again.				Outdoor time per day (1)
Pain-free walking ability (PFWA)	2	Time/distance				Step duration (1)
Aerobic PA	2	Total time; seconds or minutes per hour; minutes or hours per day or per week; average per day or wear time				Stance duration (1)
Relative PA	2	Percentage over wear time, over day, over total PA				Swing duration (1)
Relative MPA	2	Percentage over wear time, over day, over total PA				Single support duration (1)
Relative VPA	2	Percentage over wear time, over day, over total PA				Swing time (1)
Relative VVPA	2	Percentage over wear time, over day, over total PA				Riding up and down an elevator (1)
Active-to-sedentary transition	2	Number of events				Time in incidental movement (1)
High-low activity transitions	2	Number of events				Wheelchair driving (1)
Light sleep	2	Hours/minutes per night, daytime				Unspecified non-cyclic movement (1)
Deep sleep	2	Hours/minutes per night, daytime
REM sleep	2	Hours/minutes per night, daytime
Sleep bouts	2	Number and duration of sleep bouts at night, during daytime, or riding the whole day
Estimated oxygen consumption	2	ml/kg/min
Relative sitting	2	Percentage of time spent in the behaviour, per wear time, day, week.
Relative lying	2	Percentage of time spent in the behaviour, per wear time, day, week.
Max bout length	2	For each type of activity/intensity. Usually expressed with a variability measure.
Estimated loading rate (BWf/s)	2	The rate of increase in ground reaction force (GRF) when the foot contacts the ground, relative to body weight
Step length	2	Distance from the point where one foot leaves the ground and the same foot hits the ground again
Stride duration	2	Time it takes, usually in seconds, for two steps to happen - both feet leaving and touching the ground again.
Arm flexion/extension	2	Number of events
Sitting bouts	2	Number of events
Lying postures (right/left side, belly up)	2	Total time; seconds or minutes per hour; minutes or hours per day or per week; average per day or wear time
Crawling	2	Total time; seconds or minutes per hour; minutes or hours per day or per week; average per day or wear time
Being carried	2	Total time; seconds or minutes per hour; minutes or hours per day or per week; average per day or wear time
Double support duration	2	Time, usually in seconds, both feet are on the ground simultaneously during walking.
Stance time	2	Duration of the stance phase within a gait cycle.
Up intervals /wakefulness	2	Periods awake and out of bed (hours, minutes)
Mean PA during UP interval	2	Average time spent in MVPA during wakeful or upright periods.
Stride time	2	Point in time where a stride ends (when a stride cycle is finished).
VLPA	1	Total time; seconds or minutes per hour; minutes or hours per day or per week; average per day or wear time
Household activity	1	Total time; seconds or minutes per hour; minutes or hours per day or per week; average per day or wear time
Longest sleep episode at night	1	Time in minutes
Longest wake episode at night	1	Time in minutes
Activity amplitude	1	Difference between highest and lowest levels of activity in a day
Social jet lag	1	Difference between sleep onset and offset on work days and free days
PA level (total EE/resting EE)	1	Per day
Counts in the most active interval	1	Varied intervals of PA (e.g. 30 minutes)
Maximum walking speed	1	Total time; seconds or minutes per hour; minutes or hours per day, per week, per bout, per hour…
Falling	1	Number of events. Common measure for children.
Wiggling	1	Total time; seconds or minutes per hour; minutes or hours per day or per week; average per day or wear time
Rolling	1	Number of events
Walking on tiptoe	1	Total time; seconds or minutes per hour; minutes or hours per day or per week; average per day or wear time
Clapping hands	1	Total time; seconds or minutes per hour; minutes or hours per day or per week; average per day or wear time
Dancing	1	Total time; seconds or minutes per hour; minutes or hours per day or per week; average per day or wear time
Rowing	1	Total time; seconds or minutes per hour; minutes or hours per day or per week; average per day or wear time
Strength/weights	1	Total time; seconds or minutes per hour; minutes or hours per day or per week; average per day or wear time
Garden	1	Total time; seconds or minutes per hour; minutes or hours per day or per week; average per day or wear time
Throwing	1	Total time; seconds or minutes per hour; minutes or hours per day or per week; average per day or wear time
Riding a toy	1	Total time; seconds or minutes per hour; minutes or hours per day or per week; average per day or wear time
Outdoor time per day	1	Total time; seconds or minutes per hour; minutes or hours per day or per week; average per day or wear time
Step duration	1	Time it takes, usually in seconds, the point where one foot leaves the ground and the same foot hits the ground again
Stance duration	1	Time, usually in seconds, one foot is in contact with the ground during a gait cycle.
Swing duration	1	Time, usually in seconds, one foot is in the air, moving forward.
Single support duration	1	Time, usually in seconds, when only one foot is in contact with the ground, while the other foot is in the air
Step regularity	1	Measure of how consistent steps are while walking. It tells us whether the walking pattern is repetitive and rhythmic — or variable and irregular
Stride regularity	1	Consistency of full stride patterns; higher values suggest more rhythmic walking.
Swing time	1	Duration of the swing phase within a gait cycle.
Swing percentage	1	Proportion of the gait cycle spent in swing phase (% of stride time).
A/T ratio	1	Ratio of acceleration during the daytime over acceleration during sleep.
Step time	1	Point in time where a step ends (when a step cycle is finished).
Vertical displacement	1	Vertical movement of the body (or centre of mass) during walking.
Foot fall	1	Point of time when the foot strikes the ground.
Riding up and down an elevator	1	Total time; seconds or minutes per hour; minutes or hours per day or per week; average per day or wear time
Time in incidental movement	1	Total time; seconds or minutes per hour; minutes or hours per day or per week; average per day or wear time
Stand-to-walk transitions	1	Number of events.
Gait (walking) variability	1	Natural fluctuations or inconsistencies in walking patterns from one step or stride to the next.
Relative walking	1	Percentage of time spent in the behaviour, per wear time, day, week.
Relative standing	1	Percentage of time spent in the behaviour, per wear time, day, week.
Stride count	1	Number of stride events.
Intensity of ambulation activity bouts	1	Expressed in cpm, METs, or cadence.
Most active period of the day	1	A predefined duration, in seconds or minutes.
Number of days/week with at least 10 min/day of MVPA	1	Number of events.
Wheelchair driving	1	Total time; seconds or minutes per hour; minutes or hours per day or per week; average per day or wear time
Unspecified non-cyclic movement	1	Total time; seconds or minutes per hour; minutes or hours per day or per week; average per day or wear time
