# Supplementary material for: Visualising accelerometer-based 24/7 human movement behaviour data: an umbrella review and framework development from the LABDA project
Source: J Act Sedentary Sleep Behav. 2025 Nov 18;4:19. doi: 10.1186/s44167-025-00088-6 (PMC12625468; doi:10.1186/s44167-025-00088-6)
Supplement: Supplementary file 4 — Supplementary Material 4: Data analysis documentation. It includes details about the process of coding and thematic data analysis, better describes the output metrics compiled, including the units of measurement and time granularity (e.g. time in seconds, minutes hours, days, etc.), and contains information on which review cited each metric, how many reviews cited each metric, and the grouping of metrics [file 44167_2025_88_MOESM4_ESM.xlsx]

## Sheet: Data Extraction Table
Study ID	Title	First author	Review publication year	Journal	DOI	Type of review	Range of publication year of papers included	Type of study designs of papers included	Number of papers included	Number of papers that used accelerometers included	Population age	Population disease status	Exposure(s)/Intervention(s)	Outcome(s)	Visualization tools were discussed/mentioned?	Output metrics reported
1	The Impact of Consumer Wearable Devices on Physical Activity and Adherence to Physical Activity in Patients with Cardiovascular Disease: A Systematic Review of Systematic Reviews and Meta-Analyses	Sabrina Alam	2023	Telemedicine and e-health	10.1089/tmj.2022.0280	Umbrella review	2020 - 2023	Systematic reviews and meta-analyses	6	6	Adults (18+)	Diagnosis of cardiovascular disease	Use of wearables as intervention	Measures of PA and/or adherence to PA using the wearable device	No	PFWA (pain-free walking ability), step count, MVPA min/week, PA intensities
2	Accelerometer measured physical activity and sedentary time in individuals with multiple sclerosis versus age matched controls: A systematic review and meta-analysis	Eilidh Macdonald	2023	Multiple Sclerosis and Related Disorders	10.1016/j.msard.2022.104462	Systematic review and meta-analysis	1997 - 2019	Longitudinal, reliability and validity, pilot study, RCT, and cross sectional studies	21	21	Adults (18+)	Multiple sclerosis of any type	Accelerometer measured SB and PA	Multiple Sclerosis	No	Sedentary time, time spent in LPA, relative LPA of daily wear time, time spent in MVPA, relative MVPA, step count, activity count
3	The Key Factors in Physical Activity Type Detection Using Real-Life Data: A Systematic Review	Hoda Allahbakhshi	2019	Frontiers in Physiology	10.3389/fphys.2019.00075	Systematic review	2008-2016	Any	21	8	Any	Any	Any	Any	No	Sitting, standing, lying, stationary, walking, running/jogging, cycling, non-level walking (upstair/downstair, uphill/downhill)
4	Use of Actigraphy (Wearable Digital Sensors to Monitor Activity) in Heart Failure Randomized Clinical Trials: A Scoping Review	Khalil Anchouche,	2021	Canadian Journal of Cardiology	10.1016/j.cjca.2021.07.001	Scoping review	2004-2020	RCTs	11	11	Adults (18+)	Acute or chronic heart failure	Any	Any	No	Activity counts per minute, nightly activity counts per minute, sleep efficiency, sleep duration, sleep-onset latency, time in bed, sleep fragmentation, total daily steps, total time spent in light to vigorous PA, total time spent in PA
5	A review of current use of commercial wearable technology and smartphone apps with application in monitoring individuals following total hip replacement surgery	Shayan Bahadori	2020	Journal of Medical Engineering & Technology	10.1080/03091902.2020.1797197	Systematic review	2016-2018	Intervention	5	3	Adults (18+)	Total hip arthroplasty (THR)	Wearables monitoring as intervention	PA	No	Step counts
6	A scoping review of interventions using accelerometers to measure physical activity or sedentary behaviour during hospitalization	Claire E Baldwin	2020	Clinical Rehabilitation	10.1177/026921552093296	Scoping review	2015-2019	Experimental design	22	16	Adults (18+)	Hospitalized with a medical or surgical condition	Any	Any	No	Daily step counts, time active, time spent in LPA, time spent in MPA, time sitting out of bed, time lying in bed, number of sit-to-stand transitions
7	The Role of Wearable Sensors to Monitor Physical Activity and Sleep Patterns in Older Adult Inpatients: A Structured Review	Gemma L. Bate	2023	Sensor	10.3390/s23104881	Systematic review	1999-2021	Any	89	88	Older Adults (65+)	inpatients, defined as a facility away from the participants own home/community setting which provided a level of service/specialised care, as either elective or emergency admission	Any	Any	No	Step counts, time spent standing, walking, lying, sitting, active minutes, min of MVPA, MET min active/day, MET minutes active/week, active EE/calories per day, night time, day time, evening, morning, afternoon activity, activity counts per day, number of postural transitions, number or duration of bouts, moderate intensity (minutes/day), low/light/mild intensity (min/day), vigorous intensity (mi…
8	The Use of Wearables in Clinical Trials During Cancer Treatment: Systematic Review	Ulrikke Lyng Beauchamp	2020	JMIR MHealth and Uhealth	10.2196/22006	Systematic review	2001-2019	RCTs, observational studies, or pilot / feasibility studies	25	25	Adults (18+)	Solid malignant tumour	Active cancer treatment	Mental health, PA, Quality of Life (QoL), symptoms (evaluated through wearables, patient reported, or clinically)	No	Rest activity cycle (movements/period), sleep efficiency (%), sleep hours, wake after sleep onset (minutes), position time (hours/day), EE (MET hours/day), step count/day, daytime activity level (minutes), Sleep (%), PA(minutes/week), number of 10+ minutes step bouts/day, duration of 10+ minutes bouts (minutes), cadence of 10+ minutes bouts (steps/min), sleep duration (minutes), nighttime total w…
9	Monitoring postures and motions of hospitalized patients using sensor technology: a scoping review	Marlissa L. Becker	2024	Annals of Medicine	10.1080/07853890.2024.2399963	Scoping review	2012-2024	40 observational, 6 experimental, 3 feasibility.	49	49	Adults (18+)	Hospitalized adults with short admission periods	interventions that use sensor technology to objectively monitor postures and motions	Any	No	Time walking, sitting, standing, lying, and upright
10	Use of activPAL to Measure Physical Activity in Community-Dwelling Older adults: A Systematic Review	Jennifer Blackwood,	2022	Archives of Rehabilitation Research and Clinical Translation	10.1016/j.arrct.2022.100190	Systematic review	2011-2019	cross-sectional, cohort, randomized control studies	7	7	Older Adults (65+)	Any	Any	Any	No	Steps per day, time spent walking (minutes or hours per day, per week, or average a week), sit-to- stand transitions, SB time, time spent upright, activity intensity in METs (METs per day)
11	Evaluating reliability in wearable devices for sleep staging	Vera Birre	2024	NPJ digital medicine	10.1038/s41746-024-01016-9	Scoping review	2013-2021	Any	35	28	Any	Healthy and/or with sleep disorders	Any	Any	No	Wake, light, deep, REM, sleep
12	Patterns of Accelerometer-Measured Physical Activity and Health Outcomes in adults: A Systematic Review	RUTH BRADY	2022	Medicine & Science in Sports & Exercise	10.1249/MSS.0000000000002900	Systematic review	2010-2021	Cross-sectional and prospective analysis (cohorts)	52	52	Adults (18+)	Any	PA measured using a device	Any health outcome	No	Counts per minute, counts per 30 seconds, METs, total sleep time, sleep onset, minimal time spent in bouts of PA, bouts of 1 and 5 min, MVPA, bouts of MVPA, LPA, MPA, MIPA, mild physical activity, VPA
13	Wearable GPS and Accelerometer Technologies for Monitoring Mobility and Physical Activity in Neurodegenerative Disorders: A Systematic Review	Mícheál Ó Breasa	2021	Sensors	10.3390/s21248261	Systematic review	2016-2021	Cross-sectional, longitudinal, RCT, case-control, and prospective nested case-control studies	28	28	Older population	Five common neurodegenerative disorders (Parkinson’s disease, Alzheimer’s disease, motor neuron diseases/amyotrophic lateral sclerosis, vascular parkinsonism, and vascular dementia)	Assessed mobility or PA measures derived from GPS or accelerometer sensor	Any	No	Time spent in sedentary and active episodes, TEE, number of ”bouts”, mean bout length, step count, timing of bouts of activity, MVPA, time spent in physical behaviour, number of behaviour bouts, timing of bouts of activity, MET, time spent physically active, lying down, awake, asleep, activity count, time spent in activity type, walking duration, cadence, walking bout length, absolute and relativ…
14	Wearable Sensors to Monitor Physical Activity in Heart Failure Clinical Trials: State-of-the-Art Review	RUBEN BUENDIA	2024	Journal of Cardiac Failure	10.1016/j.cardfail.2024.01.016	Scoping review	2015-2023	Clinical trials	8	8	Any	Heart failure	Different drugs	PA	No	Walking distance, step counts per day, activity counts, non sedentary day-time, hours of activity per day, hour of activity in specific intensities per day, counts per minute in the most active 30 minutes a day, total awake time, total sleep time, time spent in each activity intensity (from light to vigorous), waling speed, MVPA, EE
15	Measuring free-living physical activity in COPD patients: Deriving methodology standards for clinical trials through a review of research studies	Bill Byrom	2016	Contemporary Clinical Trials	10.1016/j.cct.2016.01.006	Scoping review	1999-2014	Cross-sectional, intervention, longitudinal, and measurement studies	76	36	Any	Chronic Obstructive Pulmonary Disease (COPD)	Any	Any	No	Total activity, steps (per day/per hour), counts (per day/per hour), ME T per hour, MET per minute, EE (kcal), EE during activity, distance walked (per day), time in bouts of activity (min/%), intensity based on steps (High, Medium, Low intensity), Intensity based on METs(Sedentary, Light, Mild, Moderate, Vigorous), intensity based on walking speed, intensity based on counts (sedentary, LPA, MPA;…
16	Reporting adherence, validity and physical activity measures of wearable activity trackers in medical research: A systematic review	Alexandre Chan	2022	International Journal of Medical Informatics	10.1016/j.ijmedinf.2022.104696	Systematic review	2017-2021	Editorials, systematic reviews and meta-analysis, grey literature, validation studies, and study protocols	27	25	Any	Any	Any	Any	No	Step count, time spent walking, activity intensity (sedentary, LPA, MPA, MVPA, VPA, TPA), total activity volume, standing time, stepping time
17	Wearable Activity Monitors in Home Based Exercise Therapy for Patients with Intermittent Claudication: A Systematic Review	Calvin Chan	2021	European Journal Vasc Endovascyúlar Surgery	10.1016/j.ejvs.2020.11.044	Systematic Review	2010-2019	RCTs, cross-over trials, and prospective studies	9	7	Adults (18+)	Symptomatic intermittent claudication due to peripheral arterial disease	Intervention using Wearable Activity Monitors (WAMs)	Primary: change in walking ability	No	Daily walking activity, maximum walking ability, pain free walking ability, steps/day, maximum ambulatory cadence
18	The effects of step-count monitoring interventions on physical activity: systematic review and meta-analysis of community-based randomised controlled trials in adults	Umar A. R. Chaudhr	2020	International Journal of Behavioral Nutrition and Physical Activity	10.1186/s12966-020-01020-8	Systematic review and meta-analysis	2004-2020	RCTs	70	15	Adults (18+)	Any community dwelling adults	Any using wearables to measure PA	Any	No	MVPA, step count
19	The Use of Wearable Devices in Oncology Patients: A Systematic Review	Ronald Chow	2023	The Oncologist	10.1093/oncolo/oyad305	Systematic review	2007-2022	Any	199	192	Any	Cancer	Any	Any	No	Daily minutes of PA, daily step count, number of high (peak) activity periods throughout the day
20	Effectiveness of wearable technology-based physical activity interventions for adults with type 2 diabetes mellitus: A systematic review and meta-regression	Rachael Ern Ching Chua	2024	Journal of Diabetes	10.1111/1753-0407.70002	Systematic review and meta-analysis	2004-2022	RCTs	19	5	Adults (18+)	Type 2 Diabetes (T2D)	Interventions incorporated wearable technology to specifically target the promotion of PA through wearable device	Primary outcomes: PA and glycaemic level, secondary outcomes: BP, BMI, and serum lipid profile	No	Step/day, time in MVPA
21	The impact of wearable motion sensing technology on physical activity in older adults	Carly Cooper	2018	Experimental Gerontology	10.1016/j.exger.2018.08.002	Systematic review	2007-2014	RCTs	8	4	Older Adults (65+)	Any	Intervention designed to increase PA or compare devices in increasing PA	PA	No	Steps/day, minutes walking/day, activity units
22	Change in physical activity from adolescence to early adulthood: a systematic review and meta-analysis of longitudinal cohort studies	Kirsten Corder	2019	British Journal of Sports Medicine	10.1136/bjsports-2016-097330	Systematic review and meta-analysis	1993-2016	Longitudinal prospective observational studies	69	9	Young people (adolescents 13–19 years and young adults 16–30 years)	Any	Any	PA	No	MVPA min/day
23	Objective Measurement of Walking Activity Using Wearable Technologies in People with Parkinson Disease: A Systematic Review	Mathias Baptiste Correno	2022	Sensors	10.3390/s22124551	Systematic review	2004-2021	Observational, interventional studies, proof of concept	26	16	Older population	Parkinson disease	Any	Parameters quantifying daily walking activity	No	Daily step count, distance travelled, gait speed, time spent walking, sedentary time, active time, activity counts, walking activity, LPA, MVPA, VPA, steps/hours, walking episodes, max steps, brisk walking, MPALS = moderate-intensity lifestyle activities
24	Polypharmacy, physical activity, and sedentary time in older adults: A scoping review	Isabela Karoliny Calixto de Souza	2023	Experimental Gerontology	10.1016/j.exger.2023.112317	Scoping review	2012-2023	Observational studies (cross-sectional, prospective cohorts, retrospective cohorts, and case-control)	14	2	Older adults (60+)	Any	Polypharmacy and/or Potentially Inappropriate Medications (PIM) use or PA	Polypharmacy and/or Potentially Inappropriate Medications (PIM) use or PA	No	Total PA, LPA, MVPA
25	Fundamental Movement Skills and Accelerometer-Measured Physical Activity Levels during Early Childhood: A Systematic Review	Alexandra Dobell	2020	Children	10.3390/children7110224	Systematic Review	2001-2020	Cross-sectional observational/descriptive, RCTs, intervention studies	28	28	Children 4-5 years	Any	Any	Any	No	Daily MVPA, hourly MVPA,
26	The use of wearable technology in studies in older adults with cancer: a systematic review	Jan J. Duin	2024	The oncologist	10.1093/oncolo/oyae31	Systematic review	2013-2024	Pilot/feasibility studies, observational studies, RCTs, cross-sectional studies	31	24	Older Adults	Cancers	Any	Any	No	Step count, SB, Activity intensity, sleep/wake rhythm, sleep duration
27	Historical development of accelerometry measures and methods for physical activity and sedentary behavior research worldwide: A scoping review of observational studies of adults	Kelly R. Evenson	2022	Plos One	10.1371/journal.pone.0276890	Scoping review	1999-2021	Observational studies	155	155	Adults (18+)	Any	Any	Any	No	Counts/minute, steps, PA, SB
28	Health Benefits of Light-Intensity Physical Activity: A Systematic Review of Accelerometer Data of the National Health and Nutrition Examination Survey (NHANES)	Eszter Fuzek	2017	Sports Medicine	10.1007/s40279-017-0724-0	Systematic review	2010-2016	Cross-sectional or longitudinal design	40	40	Adults (18+)	Any	LIPA must be one of the exposures	Modifiable health outcome	No	LIPA, counts per minute, MVPA, SB, VPA, MPA
29	Accuracy and Acceptability of Wrist-Wearable Activity-Tracking Devices: Systematic Review of the Literature	Federico Germini	2022	Journal of Medical Internet Research	10.2196/30791	Systematic review	2007-2020	Prospective, observational studies	65	59	Any	Any	Use of a wrist-wearable activity tracker	Any quantitative measure of acceptability	No	Step count, MVPA, EE, active time, activity count, PA intensity, speed, distance, daily mean activity, loading rate (BWf/s), activity classification (sedentary, household, walking, and running)
30	Assessment of 24-hour physical behaviour in adults via wearables: a systematic review of validation studies under laboratory conditions	Marco Giurgiu	2023	International Journal of Behavioral Nutrition and Physical Activity	10.1186/s12966-023-01473-7	Systematic review	1994-2022	Validation studies	545	545	Adults (18+)	Any	Wearable validation study with at least part of the study conducted in laboratory conditions	At least one dimension of the 24-hour physical behaviour construct (i.e., biological state, posture/activity type, or intensity)	No	Sleep time, time in SB, time in LPA, time in MVPA, time walking/active, EE, steps, counts
31	Quality Evaluation of Free-living Validation Studies for the Assessment of 24-Hour Physical Behavior in adults via Wearables: Systematic Review	Marco Giurgiu	2022	JMIR MHealth and Uhealth	10.2196/36377	Systematic review	1987-2021	validation studies	222	202	Adults (18+)	Any	Wearable validation study with at least part of the study conducted under free-living conditions	At least one dimension of the 24-hour physical behaviour construct (i.e., biological state, posture or activity type, or intensity	No	Sleep time, sleep-wake metrics, lying, sitting, locomotion, cycling, running, inactive, walking, home activities, sit-to-stand transitions, time in SB, time in LPA, time in MVPA, time in PA, EE, steps, counts
32	Wearable activity monitors in oncology trials: Current use of an emerging technology	Gillian Gresham	2018	Contemporary Clinical Trials	10.1016/j.cct.2017.11.002	Systematic review	2005- bbc2016	RCTs	41	33	Any	Cancer patients	Any	Any	No	Minutes of MVPA, total weekly EE (kcal), step count, sleep duration, sleep efficiency, activity counts (ct/min/day), activity duration, steps per day, METs, relative ground reaction force, sleep onset latency, total sleep time, wake time after sleep onset, minutes of moderate, high and very high exercise, wrist movement per minute, non-dominant wrist Rest-activity circadian rhythm parameters (I <…
33	Level of physical activity among children and adolescents in Europe: a review of physical activity assessed objectively by accelerometry	B.C. Guinhouya	2013	Public Health	10.1016/j.puhe.2013.01.020	Systematic review	2003-2012	Multicentric cross-sectional observational and prospective cohort studies	35	35	Children (age up to 12 years) and adolescents (age 13 -18 years)	Any	Any	Proportion of children who engaged in MVPA for at least 60 min/day (meeting PA guidelines)	No	Counts per minute, METs, MVPA
34	Digital Devices for Assessing Motor Functions in Mobility-Impaired and Healthy Populations: Systematic Literature Review	Christine C Guo	2022	Journal of Medical Internet Research	10.2196/37683	Systematic review	2015-2020	Controlled trials (randomized or not), observational, case-control, retrospective and prospective cohort, cross-sectional , and modelling studies	91	26	Adults (18+)	Any	Any	Motor function outcomes measured by digital and/or wearable technology	No	Step count, step cadence, step length, stride duration, walking speed
35	Wearable sensors for remote patient monitoring in orthopedics	Reed D. GURCHIEK	2021	Minerva Orthopedics	10.23736/S2784-8469.21.04125-0	Scoping review	1998-2020	Any	90	84	Any	Patients with musculoskeletal conditions	Any	Any	No	Cumulative PA, sleep, walking, not walking
36	Spine patient care with wearable medical technology: state-of-the-art, opportunities, and challenges: a systematic review	Ram Haddas	2023	The spine journal	10.1016/j.spinee.2023.02.020	Systematic review	2015-2022	Any	39	39	Any	Patients with spinal diseases	Any	Any	No	Activity intensity, step count, walking distance, walking speed, walking duration, walking bouts, stairs climbed, activity counts, activity levels, METs, calories, distance travelled
37	Objective Measurement of Posture and Movement in Young Children Using Wearable Sensors and Customised Mathematical Approaches: A Systematic Review	Danica Hendry	2023	Sensors	10.3390/s23249661	Systematic review	2010-2022	Any except reviews and protocols	20	20	Children 0–5 years	Any	Any	Any	No	Sitting, standing, walking, bicycling, running, falling, sedentary, lying down, comfortable overground walk, brisk overground walk, brisk treadmill walk; overground run/jog, MVPA games or sport (aerobic dance, basketball), climb up, climb down, wiggling, rolling, toddling, crawling, stopping, rest reclining, quiet sitting play, low active play standing, moderately active play standing, very activ…
38	Interventions Using Wearable Physical Activity Trackers Among adults With Cardiometabolic Conditions A Systematic Review and Meta-analysis	Alexander Hodkinson	2021	JAMA Network Open	10.1001/jamanetworkopen.2021.16382	Systematic review and meta-analysis	2004-2020	RCTs	38	9	Adults (18+)	Diagnosis of type 2 diabetes (or at risk for type 2 diabetes), obesity or overweight, and cardiovascular disease	Any PA using wearable trackers	Any	No	Steps per day, MVPA (minutes/day)
39	Association Between Patient Factors and the Effectiveness of Wearable Trackers at Increasing the Number of Steps per Day Among adults With Cardiometabolic Conditions: Meta-analysis of Individual Patient Data From Randomized Controlled Trials	Alexander Hodkinson	2022	Journal of Medical Internet Research	10.2196/36337	Systematic review and meta-analysis	2004-2020	RCTs	25	4	Adults (18+)	Cardiometabolic conditions	An intervention program designed around the daily usage of wearable trackers	PA measured as steps per day	No	Steps count (per day)
40	The Impact of Wearable Technologies in Health Research: Scoping Review	Sophie Huhn	2022	JMIR MHealth and Uhealth	10.2196/34384	Scoping review	2013-2020	Any	179	146	Any	Any	Any	Measuring and analysing one or more vital sign	No	Steps, sleep time, intensity (eg, time spent in moderate to vigorous PA), energy expenditure (eg, kilocalories and metabolic equivalent), distance covered, stairs taken, elevation, and sedentary time
41	Feature selection for unsupervised machine learning of accelerometer data physical activity clusters – A systematic review	Petra J. Jones	2021	Gait & Posture	10.1016/j.gaitpost.2021.08.007	Systematic review	2007-2020	Any	13	13	Any	Any	Any	Any	No	Sitting, walking, running, standing, use of the stairs (ascending and descending), lying, biking, inclined treadmill running, cross-trainer, rowing, housework, yoga, strength/weights, garden, lying down (right/left side, belly up), reading in bed, skipping, push-ups, driving, classwork, socializing, watching TV, throwing
42	The Use of Inertial Measurement Units for the Study of Free Living Environment Activity Assessment: A Literature Review	Sylvain Jung	2020	Sensors	10.3390/s20195625	Scoping review	2010-2020	Any	58	26	Any	Any	Any	PA or gait measured through wearables	No	Standing, sitting, walking, running, lying down, going up and down a staircase, postural transitions (sit-to-stand, stand-to-lie), reaching, turning, work at desk, sit-to-lie, leaning, arm flexion/extension, brisk walking, comfortable walking, sedentary behaviour, bicycle, riding a vehicle, household activities
43	Wearable Technology and Physical Activity Behavior Change in adults With Chronic Cardiometabolic Disease: A Systematic Review and Meta-Analysis	Megan A. Kirk	2019	American Journal of Health Promotion	10.1177/0890117118816278	Systematic Review and Meta-Analysis	2000-2019	RTCs	35	17	Adults (18+)	Diagnosed with a cardiometabolic chronic disease	Wearable intervention	PA levels	No	Steps per day, MVPA (minutes), EE (kcal), total PA (minutes), LPA, frequency, sitting time
44	The association between wearable device metrics and clinical outcomes in oncology: A systematic review with evidence synthesis and meta-analysis	Milan Kos	2023	Critical Reviews in Oncology / Hematology	10.1016/j.critrevonc.2023.103979	systematic review and meta-analysis	2000-2021	Any	34	32	Adults (18+)	Cancer	Any	Any	No	Nighttime restfulness (I<O), daily steps, sleep duration, rest/activity rhythm (r24), mean activity, MVPA, stairs climbed, speed, sedentary behaviour, LPA, METs, active calories, stairs, distance walked, sleep efficiency, daytime activity, daytime max activity, immobile time, variability in activity, total sleep time/24 h, sleep during night hours, sleep efficacy %, Time spent awake immobile, num…
45	Use of wearables for monitoring cardiometabolic health: A systematic review	Mikyoung A. Lee	2023	International Journal of Medical Informatics	10.1016/j.ijmedinf.2023.105218	Systematic review	2016-2021	Any	53	12	Any	Any	Any	Any	No	Walking cadence, PA, activity, intensity levels, sleep, steps, travelled distance
46	Systematic review of accelerometer-based methods for 24-h physical behavior assessment in young children (0–5 years old)	Annelinde Lettink1	2022	International Journal of Behaviour Nutrition and Physical Activity	10.1186/s12966-022-01296-y	Systematic review	1991-2021	Any	62	62	Young children (0-5 years)	Healthy children	Any	Any	No	Running, walking, climbing up/down, crawling, riding a ride on toy, standing, sitting, stroller, being carried, total time in SB, LPA, and MVPA, minute-by-minute EE, counts per minute (cpm), sleep latency, TST, wake after sleep onset (number), sleep efficiency, mean activity cpm (ACM), mean total activity counts per day (ACD), EE, % time spent in SB, % of time spent in MVPA, total PA, mean activi…
47	Accelerometer techniques for capturing human movement validated against direct observation: a scoping review	Elyse Letts	2024	Physiological Measurement	10.1088/1361-6579/ad45aa	Scoping review	1987-2022	Primary research study or review with systematic methods	115	115	Any	Any	Any	Any	No	Total steps, total activity counts, posture, activity intensity, sedentary, light, walk, run, MVPA, time spent in each activity/posture (sit/stand/walk), SB, walking distance, sit-to-stand transition, posture classification (sit/lie, stand, step), frequency of sit-to-stand transitions, time spent standing, stepping, upright (standing plus stepping), and sedentary (sitting or lying), active time, …
48	Accelerometer-measured physical activity levels in children and adolescents with autism spectrum disorder: A systematic review	Xiao Liang	2020	Preventive Medicine Reports	10.1016/j.pmedr.2020.101147	Systematic review	2005-2019	Observational quantitative research	21	21	Children and adolescents (6–17 years)	Autism spectrum disorder (ASD)	Any	Meeting PA guidelines, among others	No	Time spent in MVPA
49	Data Analytics in Physical Activity Studies With Accelerometers: Scoping Review	Ya-Ting Liang1	2024	Journal of Medical Internet Research	10.2196/59497	Scoping review	2000-2024	Any	428	428	Any	Any	PA	Any health outcome	No	Activity counts, sleep wake, MVPA, walking, jogging, going upstairs, going downstairs, sitting, standing, lying at rest, time spent in MVPA per day or week, PA levels, active-to-sedentary transition, activity-related EE
50	Relationship of Physical Activity and Sedentary Time with Metabolic Health in Children and Adolescents Measured by Accelerometer: A Narrative Review	Jungjun Lim	2021	Healthcare	10.3390/healthcare9060709	Narrative review	2000-2021	Any	27	27	Children and adolescents (under 19 years)	healthy	PA and SB	Metabolic health variables	No	CPM, SB time, LPA, MPA, VPA, MVPA, VVPA, METs, PA bouts, SB bouts
51	Assessment of Physical Activity in adults Using Wrist Accelerometers	Fangyu Liu	2021	Epidemiologic Reviews	10.1093/epirev/mxab004	Scoping review	1993-2020	Validity studies	25	25	Any	Any	Any	Any	No	Activity counts, METs, SB, LPA, MPA, VPA, MVPA
52	Changing the Physical Activity Behavior of adults With Fitness Trackers: A Systematic Review and Meta-Analysis	Chris Lynch	2020	American Journal of Health Promotion	10.1177/0890117119895204	Systematic Review and Meta-Analysis	2011-2018	RCTs	21	21	Adults (18+)	Any, excluding inpatients, terminally ill	Any using fitness tracker	Change in PA behaviour as primary or secondary outcome	No	Bouts, minutes/day or week of LPA, MPA, VPA, and MVPA, step count, accelerometer count, EE, sedentary time
53	Effects of physical activity interventions using wearables to improve objectively-measured and patient-reported outcomes in adults following orthopaedic surgical procedures: A systematic review	Hiral Master	2022	PLoS One	10.1371/journal.pone.0263562	Systematic review	2018-2021	RCTs	6	4	Adults (18+)	Patients undergoing orthopaedic surgery to manage musculoskeletal disorders	Wearable technology as a primary component of the intervention either as a stand-alone or in combination with other interventions	PA, physical function, pain, psychological distress, or general health	No	Steps per day, walking duration, walking distance, time in MVPA
54	Using Digital Technology to Quantify Habitual Physical Activity in Community Dwellers With Cognitive Impairment: Systematic Review	Ríona Mc Ardle	2023	Journal of Medical Internet Research	10.2196/44352	Systematic Review	2008-2021	Any quantitative study except for reviews	33	23	Adults (18+)	Dementia and mild cognitive impairment (MCI)	Any	Any	No	Steps per day, minutes/hours spent active/walking, % of time per day spent active/walking, number of walking/active bouts, activity counts per day/hour/minute, vector magnitude of counts per minute, distance moved per day, outdoor time per day, MVPA, LPA, MPA, total/active, EE, VPA, Time spent in/number of 60+ second walking bouts, calories per minute during walking/activity, very light PA, MET m…
55	Definitions, measurement and prevalence of sedentary behaviour in adults with intellectual disabilities — A systematic review	Craig A. Melville	2017	Preventive Medicine	10.1016/j.ypmed.2016.12.052	Systematic review	1998-2015	Observational, experimental, and qualitative study designs	19	9	Adults (18+)	intellectual disabilities	Any	Any, including SB	No	Sedentary time (min or hours/day), % of wear time spent in SB, sedentariness/week (hours), Time spent sitting and lying, accelerometer counts
56	Effectiveness of intervention on physical activity of children: systematic review and meta-analysis of controlled trials with objectively measured outcomes (EarlyBird 54)	Brad Metcalf	2012	BMJ	10.1136/bmj.e5888	Systematic review and meta-analysis	2003-2011	RCTs	30	30	Aged 16 years or younger	Any	Any intervention aimed to increase PA	PA	No	Total PA volume (mean accelerometer counts/minute), time spent in MVPA (minutes/day or proportion of day)
57	Accelerometer Data Collection and Processing Criteria to Assess Physical Activity and Other Outcomes: A Systematic Review and Practical Considerations	Jairo H. Migueles	2018	Sports Medicine	10.1007/s40279-017-0716-0	Systematic review	2010-2015	Cross-sectional, longitudinal, or intervention studies	235	235	Any	Any	Any	Any	No	Sedentary time, PA intensity (light, moderate, vigorous, and very vigorous), accelerometer counts, cpm, PAEE, bedtime, sleep/awake status, total sleep time, sleep onset, steps, METs
58	Gait metrics analysis utilizing single-point inertial measurement units: a systematic review	Ralph Jasper Mobbs	2022	mHealth	10.21037/mhealth-21-17	Systematic review	2003-2018	Any except systematic reviews	90	85	Any	Any	Any	Any	No	Step length, gait velocity, stride length, cadence, step count, traversed distance, walking time, step duration, step length variability, step variability, step time, step duration variability, stance duration, swing duration, double support duration, single support duration, stride duration, step/stride regularity, swing time, swing time variability, stance time, step time variability, step leng…
59	The Physical Activity Assessment of adults With Type 2 Diabetes Using Accelerometer-Based Cut Points: Scoping Review	oana A Moldovan	2022	Interactive Journal of Medical Research	10.2196/34433	Scoping review	2008-2020	Any	46	46	Older Adults (sample mean age ≥50 years)	Type 2 diabetes diagnosis	Any	Any	No	METs, counts per minute, SB, LPA, MPA, VPA, VVPA, MVPA, nonlocomotive physical activity
60	Systematic Review Looking at the Use of Technology to Measure Free-Living Symptom and Activity Outcomes in Parkinson’s Disease in the Home or a Home-like Environment	Catherine Morgan	2020	Journal of Parkinson’s Disease	10.3233/JPD-191781	Systematic review	2000-2018	Any	65	49	Adults (18+)	Parkinson’s disease (PD)	Use of technology/technological devices to measure activities in the home or home-like environment	Symptoms of PD and also activities of daily living evaluated from free-living	No	Total daily EE, PA number of steps, A/T ratio (the ratio of acceleration during the daytime over time in movement during sleep), step count
61	Reliability of activity monitors for physical activity assessment in patients with musculoskeletal disorders: A systematic review	Francesco Negrini	2021	Journal of Back and Musculoskeletal Rehabilitation	10.3233/BMR-200348	Systematic review	2011-2020	Observational studies	10	9	Any	Musculoskeletal disorders	Measurement of PA by a commercially available wearable sensor based on Inertial Measurement Units (iMUs)	PA	No	Steps per day, activity/inactivity time, or activity counts per day, minutes per day spent sitting or performing light, moderate or vigorous PA, walking time, bouted or non-bouted PA, step count for 2 minutes walking test, step count during stairs test, EE, sit to stand transfers per day
62	Physical activity assessment with wearable devices in rheumatic diseases: a systematic review and meta-analysis	Honoria Ocagli	2023	Rheumatology	10.1093/rheumatology/keac476	Systematic review and meta-analysis	2003-2021	Observational, RCTs	51	39	>= 16 years	Rheumatic diseases	Use of wearable devices to monitor PA	PA	No	Steps per day, time spend in MVPA
63	A Review of Accelerometer-based Activity Monitoring in Cancer Survivorship Research	CAROLYN J. PEDDLE-MCINTYRE	2018	Medicine & Science in Sports & Exercise	10.1249/MSS.0000000000001644	Systematic review	2006-2017	Any except reviews	46	46	Any	Cancer survivors	Any	PA and/or SB	No	Sedentary time, LPA, total PA, time spent sitting/lying, standing activity, stepping (hours/minutes per day), MET, Total MVPA min/day, up intervals /wakefulness, mean PA during UP interval, mean activity per day, steps averaged across days, sum of activity counts divided by number of days worn, time spent >/= 1.1 MET, PA bouts, mean min/week of MVPA
64	Accessibility and use of novel methods for predicting physical activity and energy expenditure using accelerometry: a scoping review	Karin A Pfeiffer	2022	Physiological Measurement	10.1088/1361-6579/ac89ca	Scoping review	2003-2020	Validation, cross-validation, or calibration study	168	168	Any	Any	Use of accelerometry	Estimation of EE and/or PA	No	Estimated EE or oxygen consumption
65	Methodological heterogeneity biases physical activity metrics derived from the Actigraph GT3X in multiple sclerosis: A rapid review and comparative study	Ashley Polhemus	2022	Frontiers in Rehabilitation Science	10.3389/fresc.2022.98965	Rapid systematic review	2012-2021	Any	51	51	Adults (18+)	Multiple sclerosis	Any	Any	No	Step counts, activity counts, sedentary behaviour, time spent in LPA, time in MVPA, total time in PA, energy expenditure, meet PA guidelines
66	Applications of wearable activity monitors for prostate cancer survivors: A systematic scoping review	Carolina Raines	2024	Contemporary Clinical Trials	10.1016/j.cct.2024.107563	Scoping review	2015-2022	RCTs and observational, non-randomized studies	44	35	Adults (18+)	Prostate cancer survivors	Exercise interventions using wearable activity monitors	Inclusion of at least one of the following outcomes: evaluation of physical function, and/or physical fitness, activity level and/or intensity, body composition, sleep, sedentary time, and health-related QoL (HRQoL)	No	Daily step count, minutes of MVPA, LPA, sedentary time, weekly minutes and intensity of aerobic PA, total PA minutes, sleep duration
67	Seasonal variation in accelerometer-determined sedentary behaviour and physical activity in children: a review	Carly Rich	2012	International Journal of Behavioral Nutrition and Physical Activity	10.1186/1479-5868-9-49	Systematic review	2002-2010	Any	16	16	Children aged 2-18 years	Healthy	Any	PA or SB among the outcomes measured with accelerometers	No	MVPA, counts per minute, SB, PA levels (cpm)
68	A review of the evidence for the utility of physical activity monitor use in patients with idiopathic inflammatory myopathies	Bonny Rockette-Wagner	2024	Rheumatology	10.1093/rheumatology/keae004	Narrative review	2013-2022	Any	11	11	Any	Idiopathic inflammatory myopathies	Any	PA	No	Time spent in SB, LPA, MPA, VPA, MVPA, step counts, cadence, peak cadence, METs
69	Methodology Used in Ecological Momentary Assessment Studies About Sedentary Behavior in Children, Adolescents, and adults: Systematic Review Using the Checklist for Reporting Ecological Momentary Assessment Studies	Catiana Leila Possamai Romanzini	2019	Journal of Medical Internet Research	10.2196/11967	Systematic review	2007-2017	Any except for reviews	21	4	Between 8 and 60 years	Any	Any	SB among the outcomes	No	CPM, total steps, MVPA, SB
70	Evidence-Based Overview of Accelerometer-Measured Physical Activity during School Recess: An Updated Systematic Review	Sergio Pulido Sánchez	2021	International Journal of Environmental Research and Public Health	10.3390/ijerph18020578	Systematic review	2011-2020	Cross-sectional, longitudinal, and RCTs	43	43	Between 6 and 18 years	Any	include MVPA	Include MVPA	No	SED, LPA, MVPA, MVPA, MPA, VPA, VHPA (either % or minutes)
71	Usefulness of motion sensors to estimate energy expenditure in children and adults: a narrative review of studies using DLW	LB Sardinha	2017	European Journal of Clinical Nutrition	10.1038/ejcn.2017.	Narrative review	2006-2016	Validation studies	86	86	Any	Any	Validation of accelerometer against DLW	Validation metrics	No	Steps, MVPA, MVPA, PAEE, total EE, accelerometer counts
72	A systematic review of the accuracy of sleep wearable devices for estimating sleep onset	Hannah Scott	2020	Sleep Medicine Reviews	10.1016/j.smrv.2019.101227	Systematic review	1985-2018	Any	71	58	Adults (18+)	Any	Any	Sleep	No	Sleep onset, sleep/wakefulness
73	Objective Assessment of Sleep Patterns among Night-Shift Workers: A Scoping Review	Seunghwa Shin	2021	International Journal of Environmental Research and Public Health	10.3390/ijerph182413236	Scoping review	1991-2020	Any quantitative study	32	23	Adults (18+)	Any	Night shift work	Sleep	No	Bedtime, nap length, sleep efficiency, sleep onset latency, total sleep time awake after sleep onset, wake time
74	Effect and feasibility of wearable physical activity trackers and pedometers for increasing physical activity and improving health outcomes in cancer survivors: A systematic review and meta-analysis	Benjamin Singh	2022	Journal of Sport and Health Science	10.1016/j.jshs.2021.07.008	Systematic review and meta-analysis	2005-2019	RCTs	35	8	Any	Cancer survivors	PA interventions	PA, health related outcomes and feasibility	No	LPA, MPA, VPA, MVPA, total PA, daily steps
75	Current clinical utilisation of wearable motion sensors for the assessment of outcome following knee arthroplasty: a scoping review	Scott R Small	2019	BMJ Open	10.1136/bmjopen-2019-033832	Scoping review	2008-2019	Any	45	37	Any	Patients who have undergone total or partial knee replacement at Any time point post-operatively	Any measured with wearable sensors	Patient function, mobility, surgery effectiveness or joint stability	No	Walking speed, cadence, stride length, stride time, stance time, vertical displacement, swing power, foot fall, accelerometer counts, step counting, active and sedentary time, time in different activity intensity levels
76	Wearables for Measuring the Physical Activity and Sedentary Behavior of Patients With Axial Spondyloarthritis: Systematic Review	Julie Soulard	2022	JMIR MHEALTH AND UHEALTH	10.2196/34734	Systematic Review	2012-2021	Any except case studies and reviews	13	10	Adults (18+)	Axial spondyloarthritis (axSpA)	Wearable device–measured PA or SB	Wearable device–measured PA or SB	No	Kilocounts per day, total activity duration, activity duration intensity (light, moderate, MVPA, or vigorous), METs for total activity, METs for each activity intensity, total activity kilocounts, daily standing, walking, and sedentary time, steps per day, steps per minute, counts per day, weekly average of kilocounts per day, vector magnitude counts, CPM, EE, number of sitting events, total sitt…
77	The Use of Wearable Technologies in the Assessment of Physical Activity in Preschool- and School-Age Youth: Systematic Review	António C. Sousa	2023	International Journal of Environmental Research and Public Health	10.3390/ijerph20043402	Systematic Review	2001-2020	Any except reviews	21	17	Youth (pre-school and school age)	Healthy	Any	PA	No	Distance performed, total steps, time spent in MVPA, LPA, VPA, MPA, % of MVPA, sedentary time, METs, EE, step counts, total PA time, accelerometer counts, % of time spent sedentary,
78	Smart Wearable Systems for the Remote Monitoring of Selected Vascular Disorders of the Lower Extremity: A Systematic Review	Julio Souza	2022	International Journal of Environmental Research and Public Health	10.3390/ijerph192215231	Systematic review	1993-2022	Any	54	12	Adults (18+)	Intermittent claudication (IC), diabetic foot, venous leg ulcers	Any	Any	No	Walking distance, steps count, the highest number of steps walked in one period, exercise adherence, walking velocity cadence, exercise intensity, accelerations of the lower limb movement, daily activity
79	Association of physical activity and cardiorespiratory function or BMI and body composition in preterm-born individuals: a systematic review	Juliane Spiegler	2019	Acta Pædiatrica	10.1111/apa.14726	Systematic review	2010-2018	Any	16	3	Children (age 2–17) or Adults (18+)	Born at a gestational age of less than 37 weeks	Cardiorespiratory function (FEV1, pVO2) or BMI and body composition	PA	No	Vigorous PA hours/week, MVPA minutes/day, frequency of PA (times per week), estimated EE, total PA hours/week
80	Wearables for Promoting Physical Activity	Scott J. Strath	2018	Clinical Chemistry	10.1373/clinchem.2017.272369	Systematic review	2015-2018	Any except validity studies	11	9	Adults (18+)	Any	Any	Measure of either PA or health as an outcome through wearables	No	Steps per day, MVPA (minutes/week and bouts), sedentary time, PA time
81	Facilitators and barriers to real‑life mobility in community‑dwelling older adults: a narrative review of accelerometry‑ and global positioning system‑based studies	Anisha Suri	2022	Aging Clinical and Experimental Research	10.1007/s40520-022-02096-x	Narrative review	2009-2020	Any	49	37	Older Adults (60+)	Healthy	Association of at least one facilitator or barrier to enacted mobility quantified by either GPS or accelerometer or both	Any	No	Time spent in sedentary behaviour (sitting, reclining, or lying position); LPA, MVPA, accelerometer activity counts, step count, METs, walking bouts count, mean daily activity counts, transitions from high-low activity, up-down transitions, distance travelled, total activity, daily walking time
82	Can activity monitors predict outcomes in patients with heart failure? A systematic review	Matthew K.H. Tan1	2019	European Heart Journal	10.1093/ehjqcco/qcy038	Systematic review	2005-2018	Controlled trials (randomized or not)	17	17	Adults (18+)	Congestive heart failure	Actigraphy-quantified physical activity (AQPA)	Morbidity (defined as functional impairment or intercurrent events), mortality, or HRQoL	No	Activity counts stratified by intensity (LIPA, MVPA), step counts, walking speed, time spent passive, time spent active, time spent walking, time spent fast walking, and metabolic equivalent of task (MET)
83	Passive Sensing of Health Outcomes Through Smartphones: Systematic Review of Current Solutions and Possible Limitations	Alina Trifan	2019	JMIR MHealth and Uhealth	10.2196/12649	Systematic Review	2014-2019	Any except reviews	118	50	Any	Any	Any	Any	No	Walking, standing or sitting, jogging or running, going up and down the stairs, lying down, driving a bike or vehicle, riding up and down an elevator, being stationary, limping, shuffling, and skipping, shopping and dining activities, counting steps, mobility, walking speed, walking distance, sleep patterns, irregular nights, sleep start and end times
84	A Catalog of Rules, Variables, and Definitions Applied to Accelerometer Data in the National Health and Nutrition Examination Survey, 2003–2006	Catrine Tudor-Locke	2012	CDC - Preventing Chronic Disease:	10.5888/pcd9.110332	Systematic review	2007-2011	Any	54	54	Any	Any	Any	Any	No	Time in SB, counts per minute, time in LPA,MVPA, steps per minute, highest level of PA, natural best effort, proportion of sedentary time, proportion of time in each intensity, bouts of each intensity/behaviour, adherence to PA recommendations, transitions/day, basal PA, peak 1-minute cadence, peak 30-minutes cadence, SB bout, break minutes, time in incidental movement
85	How wearable sensors have been utilised to evaluate frailty in older adults: a systematic review	Grainne Vavasour	2021	Journal of NeuroEngeneering and Rehabilitation	10.1186/s12984-021-00909-0	Systematic review	2011-2020	Primary observational studies	29	20	Older Adults (60+)	Any	Mobility, PA, frailty	Mobility, PA, frailty	No	Gait speed, total steps, double support, stride length, gait time, gait variability, postural transitions: acceleration counts of sit to stand, stand to walk, stand to sit, intensities of PA (LPA, MVPA), total and percentage of time in walking, standing, sitting and lying, sway of ankle, hip and centre of mass, time in non-sedentary, EE, bouts of sedentary time, METs
86	Wearable devices for tracking physical activity in the community after an acquired brain injury: A systematic review	Akhila Veerubhotla	2021	PM&R	10.1002/pmrj.12725	Systematic review	2006-2021	Any	20	18	q	Acquired brain injury (ABI)	Any	PA monitored through devices	No	Step count, MET equivalents, walking ability, time spent sitting/standing/ walking, walking speed, daily steps, volume, frequency and intensity of ambulation activity bouts, time and frequency of activity, EE, duration of MVPA, stride count
87	Advances in accelerometry for cardiovascular patients: a systematic review with practical recommendations	Tomas Vetrovsky	2020	ESC Heart Failure	10.1002/ehf2.12781	Systematic review	1999-2019	Any	60	60	Adults (18+)	Heart failure	AT least on PA or SB metric	At least on PA or SB metric	No	Daily steps, activity counts, cpm, time spent in PA intensity levels, EE (total and active), time spent in various body postures, most active period of the day, variance, bouts, rest-activity patterns, mean time spent in sitting and standing, number of days/week with at least 10 min/day of MVPA, time spent walking, bouts of MVPA, walking, cycling, wheelchair driving, unspecified non-cyclic moveme…
88	The Use of Wearable Devices to Measure Sedentary Behavior during COVID-19: Systematic Review and Future Recommendations	Yehuda Weizma	2023	Sensors	10.3390/s23239449	Systematic review	2020-2022	Any	7	7	Adults (between 18 and 75 years)	Healthy	Measuring SB related to COVID-19 using characteristics derived from wearable devices or body-worn sensors	Any	No	Daily step counts, overall speed for PA, minute level step counts, standing, sitting, bending, lying down, walking, sleep opportunity duration, social jet lag, sleep opportunity offset, sleep duration, exercise frequency, exercise type, exercise intensity, bedtime, waketime, time in bed (TIB), total sleep time, sleep efficiency, time spent in MVPA
89	Wearable devices to monitor recovery after abdominal surgery: scoping review	Cameron I. Wells	2022	BJS Open	10.1093/bjsopen/zrac031	Scoping review	1999-2021	Any except case studies and reviews	78	60	Adults (18+)	Within 30 days of intra-abdominal surgery	Any	Any	No	Step counts
90	Wearable Sensor Technologies to Assess Motor Functions in People With Multiple Sclerosis: Systematic Scoping Review and Perspective	Tim Woelfle	2023	Journal of Medical Internet Research	10.2196/44428	Scoping review	1997-2022	Any except case studies and reviews	308	165	Any	Multiple sclerosis	Any	Motor function	No	Mean and maximum step counts per day, activity counts, minutes of MVPA per day, estimated distance per day, speed
91	Wearable technology-delivered lifestyle intervention amongst adults with overweight and obese: A systematic review and meta-regression	Sai Ho Wong	2022	International Journal of Nursing Studies	10.1016/j.ijnurstu.2021.104163	Systematic review and meta-analysis	2006-2020	RCTs	31	22	Adults (between 18 and 64 years)	Obesity	Intervention targeting lifestyle modifications delivered through wearable technology	Range of life-style health outcomes	No	Step count/day, MVPA minutes/day
92	Conceptualizing, Defining, and Measuring Before- School Physical Activity: A Review With Exploratory Analysis of Adolescent Data	Woodforde, James	2023	Journal for the Measurement of Physical Behaviour	10.1123/jmpb.2022-0051	Systematic review	1998-2021	Any	75	64	School-aged children and adolescents	Any	Any	PA	No	Total MVPA minutes/day
93	Accelerometer-measured physical activity and sedentary behavior in Chinese children and adolescents: a systematic review and meta-analysis	Z.H. Zhang	2020	Public Health	10.1016/j.puhe.2020.07.001	Systematic review and meta-analysis	2012-2019	Any	20	20	Children (age 7-12 years) and/or adolescents (age 12 -18 years)	Any	MVPA and/or SB	Accelerometer-measured time spent in MVPA and/or SB per day	No	MVPA time, SB time (minutes/day)
RCTs: Randomized Controlled Trials; PA: Physical Activity; MVPA: Moderate-to-vigorous physical activity; SB: Sedentary Behaviour; DLW: Doubly Labelled Water; BP: Blood pressure; BMI: Body mass index; EE: Energy expenditure; LPA: Light intensity physical activity; MPA: Moderate intensity physical activity; VPA: Vigorous physical activity; VVPA: very vigorous physical activity; METs: Metabolic equi…
